# Supplementary material for: Correlations between Electro-Diagnostic Findings, the Severity of Initial Infection, and the Rehabilitation Outcomes among COVID-19 Patients
Source: Biology (Basel). 2022 Feb 10;11(2):277. doi: 10.3390/biology11020277 (PMC8869409; doi:10.3390/biology11020277)
Supplement: Supplementary file 1 [file biology-11-00277-s001.zip]

Archive with 1 entries (1 files):
- biology-1559494-supplementary.sav
